# Supplementary material for: Genome-Wide Screening in Human Embryonic Stem Cells Highlights the Hippo Signaling Pathway as Granting Synthetic Viability in ATM Deficiency
Source: Cells. 2023 May 29;12(11):1503. doi: 10.3390/cells12111503 (PMC10253227; doi:10.3390/cells12111503)
Supplement: Supplementary file 1 [file cells-12-01503-s001.zip]

Archive with 1 entries (1 files):
- cells-2395729-supplementary.pdf
